# Supplementary material for: Extracellular Lactate: A Novel Measure of T Cell Proliferation
Source: J Immunol. 2017 Dec 29;200(3):1220–6. doi: 10.4049/jimmunol.1700886 (PMC5776880; doi:10.4049/jimmunol.1700886)
Supplement: Data Supplement [file JI_1700886.zip]

Archive with 2 entries (2 files):
- JI_1700886_Supplemental_Figures_1.pdf
- manifest.xml
